# Supplementary material for: Characterization of spliced leader trans-splicing in a photosynthetic rhizarian amoeba, Paulinella micropora, and its possible role in functional gene transfer
Source: PLoS One. 2018 Jul 19;13(7):e0200961. doi: 10.1371/journal.pone.0200961 (PMC6053224; doi:10.1371/journal.pone.0200961)
Supplement: S1 Table — (XLSX) [file pone.0200961.s001.xlsx]

## Sheet: Sheet1
S1 Table. COG/KOG classification of SL-containing cDNA reads.
Cap-trapper read sequence	Genbank ID of hit sequence (BLASTX)	Domain	BLASTX annotation	COG/KOG ID	Functional category (COG/KOG)	COG/KOG annotation
AGTGTTGCCTGGATAATCCGGCTTTTCTGACCTATGTCCACTCTGGACCAACTCGCGAAGAGCAGCATCATCGTCGCGGACACGGGCGACCTGGACCTCATCAAGGAGCTCAAGCCGCAGGACGCCACCACCAACCCCCCGCCCCA	gi|495974229|ref|WP_008698808.1|	Bacteria	transaldolase, partial [Rhodopirellula maiorica]	COG0176	Carbohydrate transport and metabolism	Transaldolase is important for the balance of metabolites in the pentose-phosphate pathway (By similarity)
AGTGTTGCTGGATAATCCGGCTTTTCTGACATGGCACGAACTAAGCAAACCGCACGCAAGTCGACGGGTGGCAAGGCCCCTCGCAAGCAACTGGCCACCAAGGCAGCTCGCAAGTCTGCCCCGACAGCAGGTGGTGTTAAGAAGCCACTAATTGTA	gi|820982858|ref|XP_004640162.2|	Eukaryota	PREDICTED: uncharacterized protein LOC101574700 [Octodon degus]	KOG1745	Chromatin structure and dynamics	histone H3
AACAAGTGTTGCCTGGATAATCCGGCTTTTCTGACAACATGCAGAACATCAAGTGCGTCGTCGTGGGTGATGGTGCGGTCGGGAAAACCTGCTACTCATTTCTTACACAACCAACGCTTTTCCTGGCGAGTACATCCCCCCCCATGAA	gi|170571252|ref|XP_001891657.1|	Eukaryota	Ras-related protein Rac1 [Brugia malayi]	KOG0393	Cytoskeleton	ras homolog family member
AACAAGTGTTGCCTGGATAATCCGGCTTTTCTGACGATGCAGAATATCAAGTGCGTGGTCGTGGGTGACGGCGCGGTTGGCAAAACCTGCCTGCTCATCTCTTGTACGTATAACAACAACAACAACAACAACAACAAACGACAACAATCAACCTTC	gi|585103943|gb|EWM23088.1|	Eukaryota	rho gtpase [Nannochloropsis gaditana]	KOG0393	Cytoskeleton	ras homolog family member
ACAAGTGTTGCGTGGATAATCCGGCTTTTCTGACTATGCAGAATATCAAGTGCGTCGTGGTGGGTGACGGTGCGGTCGGGAAGACCTGCCTTCTCATCTCTTGTATCGTATATCTATCTATCTATCTATCCATCTATCTGTCTAACCCATCCTGAATGA	gi|585103943|gb|EWM23088.1|	Eukaryota	rho gtpase [Nannochloropsis gaditana]	KOG0393	Cytoskeleton	ras homolog family member
AACAAGTGTTGCCTGGATAATCCGGCTTTTCTGGGCACGAGATGCTGTTCTCTGGTTTGCTTCCTGCTTTGTTCTTACTTGGGGTGGTCCATGGAACTTTCCTGATGCAATGGCCACCAGGATCCAACAACCGTTTAGACGGCCAATCCCGTGAGAGAAGAAACGGACGCCGTCTCTTCGATTCACAGAACAACGGACGAGGAGGATACACAGGGGTAC	gi|569354362|gb|ETO05736.1|	Eukaryota	hypothetical protein RFI_31659 [Reticulomyxa filosa]		Function unknown
AGTGTTGCCTGGATAATCCGGCTTTTCTGGCACTGAAATGACCTTTACTCCAGGACTGACGGACGAGGCATACTCAGGTGAAGCTTACTGCGTGAAATGCAAAGAGAAGAAGCCCTTCGATGGCTTCGTGAAGATTTCGGACAAGGGTCGCCGTATGGCACAAGGCATCTGCCCCACATGTGGGACGAAGATGAACCGCTTGTTGGGCAAGGCGGGC	gi|256363262|gb|ACU76759.1|	Bacteria	conserved hypothetical protein [Catenulispora acidiphila DSM 44928]		Function unknown
AACAAGTGTTGCCTGGATAATCCGGCTTTTCTGGGTTTGCCATGTCGGCAACCCGTGTTGAACTGCTTGGGCTGTATAGGCAGCTACTACGTCATGCAAAACGCTATCCATCTGTCAAGAGGGATGGCTTATACCAAACCATTCGCTTAGAGTGGCGAGAAAATGCAAAAACTTTCAGATGTAAAGAGTCGGACTGTGTTCTGGAAAAAGAAGAGGAGGGT	gi|635367623|emb|CCI44232.1|	Eukaryota	unnamed protein product [Albugo candida]		Function unknown
ACAAGATGTTGCCTGGATAATCCGGCTTTTCTGCCTTCAGTCGTGACCTTGTCGTGCCGACCGCCACTATGGTGTCTGCGGAAGTGGATTACGAGAACATGACCAAAGAAGAGAAGTTCAACTTGGGACTGGACCTCTTTATTGAATCAATTCACAAGACTGATACCCAGCTCCGCAAGTGCGCTTACAATCAGAAGTGCTACGATGAAATGATCGAGGTGAAGCAGGGC	gi|655453723|ref|WP_028836950.1|	Bacteria	hypothetical protein [Proteobacteria bacterium JGI 0000113-L05]		Function unknown
AGTGTTGCCTGGATAATCCGGCTTTTCTGGTAAGGGCCAGCGTACATAAAGTACATTATCATAATGTCGGCCAAGACGCATGAGTTCTATGCTGGCATGACGTGCGGGGGCTGTTCAGGAGCCATAGAACGCATAGCCAAGAAGCAACCAGGCTTTGTGTCTGTCTCAACTGATATTCCGAGTGGCAAGGTGCTTATCAAGACGACGGGC	gi|665788620|ref|XP_008559912.1|	Eukaryota	PREDICTED: copper transport protein ATOX1 [Microplitis demolitor]		Inorganic ion transport and metabolism
GTGTTGTCTGGATAATCCGGCTTTTCTGAGAGCGAAAATGGCCACAGAATACGACTACCTCTTCAAATTGCTGCTTATTGGGGACTCTGGTGTGGGGAAGTCCTGTCTTCTTCTCCGCTTTGCCGATCACACCCACCCAGTACAT	gi|551675041|ref|XP_005840275.1|	Eukaryota	hypothetical protein GUITHDRAFT_91995 [Guillardia theta CCMP2712]	KOG0084	Intracellular trafficking, secretion, and vesicular transport	member RAS oncogene family
AGTGTTGCCTGGATAATCCGGCTTTTCTGTCATGTCAGCGGCATCAGACGATGATATGATACTTGTTCAAAGTGGTGTTGATCGGGGACTCCGGGGTAGCAAGTCTAACCTTCTCTCCCGTTTCACACGCGGCGAGTTCAACCTGGAGTCAAAATCGACCATTGGTGTGGAATTCGCGACGAAATCGATAAAAGCTGACT	gi|807128941|gb|AKC54729.1|	Eukaryota	GTP-binding protein, partial [Juniperus microsperma]	KOG0087	Intracellular trafficking, secretion, and vesicular transport	ras-related protein
ACAAGTGTTGCCTGGATAATCCGGCTTTTCTGGTGACCCGCCTGCAGATTTCCTCGTTCAGTTCTCAGCATCAGGGCGCGAAATTTTAGTATGGCGGACAAGATCAATGCAGAGCTATTAGCGATGACGTATGGTGCCATGGTGACACAGCTGCTGAAAGATCACAAGGACGTCAAGACAGTAAACGCCGAACTAGAAAAGATGGGGTAC	gi|290973764|ref|XP_002669617.1|	Eukaryota	predicted protein [Naegleria gruberi]	KOG3330	Intracellular trafficking, secretion, and vesicular transport	trafficking protein particle complex
AACAAGTGTCGCCTGGATAATCCGGCTTTTCTGCTCAAACATCCACTCATCAGAATGCCTCTTAATTTGGACGGCAAGGTTGCCATCGTCACTGGAGCTGGTGCCGGTCTGGGGCGCATCTACGCCCTCTACTTTGCCAAACTAGGAGCCAAGGTGGTAGTTAACGATCTGGGGGTATCAACTGGTGGAGAGGCAG	gi|729702374|emb|CEJ00810.1|	Eukaryota	Putative Peroxisomal hydratase-dehydrogenase-epimerase [Rhizopus microsporus]	KOG1206	Lipid transport and metabolism	Peroxisomal
ACAAGTGTTGCCTGGATAATCCGGCTTTTCTGGTTGCAAAGATGGTCGCCGAAATTGCCACCTTCGAATGGAGCCCTATGGTCGGTGCCACCATGGTTGCTGGCAACGTGATGGCCATCGCTGCCGGAAAAGCCACCATGAAGTACCCCAACCAGGATGGCAACCTCGGCTCATTCTTCGGTGGCATGGGTCCCGCTGCTATGTTGGGAACGACCAGCCTCGGCCAGC	gi|494158152|ref|WP_007097890.1|	Bacteria	photosystem I reaction center subunit X (PsaK) [Synechococcus sp. RS9916]		Photosynthesis related function
AACAAGTGTTGCCTGGATAATCCGGCTTTTCTGTCGTGTGTGCAGCTTCTTTCCTTGAACATGGCCCCACCATCTGAGCCCGAGCCTAGGTTTGGCTTCGTCAAGTATGCCGAGGTGTGGAACGGACGCGTGGCCATGATGGGTTTCGTGTTGGGCTTGGTGACTGAGCAGCTCACGGGCCAGGGCATTCTCGAGCAGGGC	gi|493164459|ref|WP_006170121.1|	Bacteria	high light inducible protein [Synechococcus sp. WH 5701]		Photosynthesis related function
ACAAGTGTTGCCTGGATAATCCGGCTTTTCTGACCCATGGAAGCAGCTGTCCCTGTTGCCGTCTCGATCGGCGTCTCAATCCTGGGCCTAACTGGCTACGGCATCTACATGGGCTTTGGACCCCCATCCAACAAGCTCGACGATCCTTTTGATGATCATGAAGATTAAAGGACTTGACGAGGGCGGCCA	gi|500454995|ref|WP_011932239.1|	Bacteria	MULTISPECIES: protein PsbN [Synechococcus]		Photosynthesis related function
GTTGCTGGATAATCCGGCTTTTCTGGGCTCATGTCGAGTTCGCTACAGACAGGCGATGCGTTTCACCTCGAGTTCGATGATCTCAAGGGAGTTCACGTCGACACACGAGACATGAAGGGAAAGTACGTAGTGATCGATGTGTGGGCTACGTGGTGCAACCCCTGCCA	gi|665935907|ref|WP_031301957.1|	Bacteria	thioredoxin [Sphingobacterium paucimobilis]	COG0785	Post-translational modification, protein turnover, and chaperones	Cytochrome c biogenesis protein
ACAAGTGTTGCCTGGATAATCCGGCTTTTCTGCAGACAAGAAGATGGTTGGATATGATACCAAGATGCGTGACGAATCAAACCCTCGGCTTTACATGGACATATCAATCGGACGCTCTAAGGCCGGCAGAATCGTGCTGGAGGTATTTAAAGACGTGGTGCCCAAGACGGCAGAGAACTTTCGCGCTCTGTGTACGGGCGAAAAGGGTGAGAACGCTGCTG	gi|84043430|ref|XP_951505.1|	Eukaryota	cyclophilin-type peptidyl-prolyl cis-trans isomerase [Trypanosoma brucei brucei TREU927]	KOG0546	Post-translational modification, protein turnover, and chaperones	PPIases accelerate the folding of proteins. It catalyzes the cis-trans isomerization of proline imidic peptide bonds in oligopeptides
ACAAGTGTTGCCTGGATAATCCGGCTTTTCTGACCGTTCAATGGATCAGACGTACGACTATATCGTCCTGGGAACAGGGCTCAAGGAATGCATCCTTGGTGGTCTGATGGCAACGGAGAAGAAGTCCGTCTTGCAGATGGACCGCAATTCCTACTATGGTGGAGAATCCGCTTCGCTCAACCTGGAGCAACTGTTTGAAAAAGTTCTCGGGC	gi|470242758|ref|XP_004355101.1|	Eukaryota	Rab GDP dissociation inhibitor alpha [Dictyostelium fasciculatum]	KOG1439	Post-translational modification, protein turnover, and chaperones	GDP dissociation inhibitor
ACAAGTGTTGCCTGGATAATCCGGCTTTTCTGGCATGGCGGGACCGGTCAACGGTGTCCGCCTCTGGGTGGGCAACTTGTCCGATGGTGTGGACAAGATGGACTTGCAGGACGAGTTCAGTCGTTTTTGGTAAGGTTACGAATGTGTGGATCGCGAGAAATCCACCGGGTTTTGCCTTCGTGGACATGCAGGACCGTAGGGACGC	gi|478262771|gb|ENN81293.1|	Eukaryota	hypothetical protein YQE_02297, partial [Dendroctonus ponderosae]	KOG0107	RNA processing and modification	serine arginine-rich splicing factor
AGTGTTGCGTGGATAATCCGGCTTTTCTGTCCATGGCCAAGCACCATCCAGATTTGATCATGTGCCGAAAGCAGCCCGGCATTGCGATTCGGCCGCCTGTGCGAAAAATGTGACGGAAGGTGTGTGATTTGTGATTCATACGTGAGCACTGCTGTACATCTCA	gi|475621181|gb|EMT31378.1|	Eukaryota	Zinc finger CCCH domain-containing protein 30 [Aegilops tauschii]	KOG1705	RNA processing and modification	PHD finger protein 5A
TCAAGTGTTGTCTGGATAATCCGGCTTTTCTGAACATAATGTCCGACAAACCTGCTGGTAATCCGGGGCCGCGGGCAAGCTATCCGAAGAGCAGATCGCTGAGTTCAAGGAGGCGTTCTCTCTTTTCGACAAGGACGGTGATGGAGCCATCACAACAAAGGAATTAGGAACTGTTATGAGGTCGCTCGGTCAGAATCCCACAGAAGCAG	gi|543246656|ref|XP_005416368.1|	Eukaryota	PREDICTED: calmodulin [Geospiza fortis]	KOG0027	Signal transduction mechanisms	Calcium binding protein
ACAAGTGTTGCCTGGATAATCCGGCTTTTCTGGTTCTTAGCATCATGTCGAAAGTTTGCCCAAAGTGCAACAAAACCGTCTACCCCACGGAAGAAATTCAAGGCGCTGGAAATTTTTGGCACAAGCCGTGCTTTCGCTGCATGGGTGATACGGACAATGGACAGAAATGCAATATTACCCTGGAACTCAAAACAGTGTTCGCGCACCAGGACAAC	gi|762084515|ref|XP_011424752.1|	Eukaryota	PREDICTED: LIM and SH3 domain protein F42H10.3-like isoform X11 [Crassostrea gigas]	KOG1700	Signal transduction mechanisms, Cytoskeleton	Cysteine and glycine-rich protein , Regulatory protein MLP and related LIM proteins
AGTGTTGCCTGGATAATCCGGCTTTTCTGCTGCCCACCATGTCCATGCAGATCTTCGTCAAGACCTTAACGGGCAAGACCATCACGCTCGACGTGGAATCCTCTGACACGATCGAGAACCGTGAAGCAAAAGATCCAAGACAAGGAAGGCAATTCCCCCTGACCC	gi|471897763|emb|CCO30833.1|	Eukaryota	Polyubiquitin [Rhizoctonia solani AG-1 IB]	KOG0003	Translation, ribosomal structure and biogenesis	Ubiquitin/60s ribosomal protein L40 fusion
AACAAGTGTTGCCTGGATAATCCGGCTTTTCTGCAAGGTCACACAGTTGGGCGGTGGCTGGTGAGCGCGCGGGCCGCCATGGCCGCCATGCAGAAGATACACCCCAGGGCGTATCACCTGCGTTTCCTCGAACAGAAATGCCGCCCAGATGGTCGAGGACTGGACACATGTCGTCCTACCACCATCACACAGGGCAACCTAGACCACGCTGAACC	gi|751672726|gb|KIM22946.1|	Eukaryota	hypothetical protein M408DRAFT_332623, partial [Serendipita vermifera MAFF 305830]	KOG1613	Translation, ribosomal structure and biogenesis	Exosome complex
ACAAGTGTTGCCTGGATAATCCGGCTTTTCTGGTCTGATGCCACTGGACATTGTCGATTTCCGTGACGAGCAGGGCGGCAGCGTTGCCAAGCTGAAAGAATCGCAACGCAGACGATATGCAAGCACAGCCCTCATCGACGAAATCGTACAGCTGGATTTATCCTGGCGCCAAATGGTAGACAAAATGATAACATGGGAAAGT	gi|829150725|ref|XP_001010732.3|	Eukaryota	seryl-tRNA synthetase [Tetrahymena thermophila SB210]	KOG2509	Translation, ribosomal structure and biogenesis	seryl-tRNA synthetase
