# Supplementary material for: Characterization of spliced leader trans-splicing in a photosynthetic rhizarian amoeba, Paulinella micropora, and its possible role in functional gene transfer
Source: PLoS One. 2018 Jul 19;13(7):e0200961. doi: 10.1371/journal.pone.0200961 (PMC6053224; doi:10.1371/journal.pone.0200961)
Supplement: S2 Table — (XLSX) [file pone.0200961.s002.xlsx]

## Sheet: Sheet1
S2 Table. Primers and oligonucleotides.
Construction of Cap-trapper library
RT-N15	GAGAGAGAGAAGGATCCAAGAGCTCNNNNNNNNNNNNNNN
Linker upper (GN5)	AGAGAGAGAGCTCGAGCTCTATTTAGGTGACACTATAGAACCAGNNNNN
Linker upper (N6)	AGAGAGAGAGCTCGAGCTCTATTTAGGTGACACTATAGAACCANNNNNN
Linker lowerr	Phospate group-TGGTTCTATAGTGTCACCTAAATAGAGCTCGAGCTCTCTCTCT
Linker_fw (for PCR)	AGAGAGAGAGCTCGAGCTCTATTT
Adapter_rev (for PCR)	GAGAGAGAAGGATCCAAGAGC
PCR experiment of the calmodulin gene (Fig.2)
a	AGTGTTGCCTGGATAATCCG
b1	CACAACGCCTCGGTGAAACT
b2	AACTCATTTCTATGCCTCTCGACATC
c	TACATACCTCGATGGACCCTGG
d	GTGCATGGTGCGTTTATGAC
Real time RT-PCR analysis (Fig.4)
c (in Fig.2) (cal pre-mRNA)	CACAACGCCTCGGTGAAACT
Calmodulin_outron_rev (cal pre-mRNA)	AAGGGACAGCCAAAATGACG
Calmodulin_CDS_fw (cal mRNA)	GAAGAGCAGATCGCTGAGTTCAA
Calmodulin_CDS_rev (cal pre-mRNA)	TGCTTCTGTGGGATTCTGAC
18SrRNA_Fw	GATTAAGCCATGCATGTCTAAG
18SrRNA_rev	GGTTTTGCGCATGTATTAGCTC
a (in Fig.2) (common for SL-I and SL-II)	AGTGTTGCCTGGATAATCCG
SL1_rev ( SL-I)	CGAAGAGAAGAGAGAGGTGTTGATGAAT
SL2_rev (SL-II)	AGCTGAACGCCTTCGGTAGT
3' RACE experiment for SL-I gene
anchored Oligo (dT)16 primer (V: A or G or C)	GAGAGAGAGAAGGATCCAAGAGCTCTTTTTTTTTTTTTTTTVN
SL-I_fw	CTTCTCTTCGCCTGCTCTGGT
Adapter_rev (for PCR)	GAGAGAGAAGGATCCAAGAGC
Cloning experiment
calmodulin gene fw (genome)	TACATACCTCGATGGACCCTGG
calmodulin gene rev (genome, cDNA)	GTGCATGGTGCGTTTATGAC
pcSL1_fw (genome)	CCGTAAACCCACAAAGGAAATTCT
pcSL1_rev (genome	TGTCTAGTGGGCCTTCCGAT
SL_seq_primer_fw (cDNA)	AGTGTTGCCTGGATAATCCG
Rac1_rev	GCCACTCACTTCTGAGGATG
Rab1_rev	ATGTGCTTAGCATCGTCGCGTC
Predeicted protein_rev	CCTCCTATCGCTTCCTGTTC
PsbN	CAATCCGATTCTGCGTCAAG
CypA	CTGTGAGCTAGCCAAACATCT
Rab11	TGCGAAGGGAGAGTGAGTGAC
LASP1	ATCCGCTTACTCTACTGGCT
Actin_fw (genome)	AAATGGTCCGTCAAAGCAACGA
Actin_rev (genome)	ATGAGATGTAGGCGGCGAAGA
Polyubiquitin_fw (genome)	GACACAACGAGGCACAGTAGGA
Polyubiquitin_rev (genome)	GCCAATCGGCATCGATGATGTA
