# Supplementary material for: Characterization of spliced leader trans-splicing in a photosynthetic rhizarian amoeba, Paulinella micropora, and its possible role in functional gene transfer
Source: PLoS One. 2018 Jul 19;13(7):e0200961. doi: 10.1371/journal.pone.0200961 (PMC6053224; doi:10.1371/journal.pone.0200961)
Supplement: S3 Table — (XLSX) [file pone.0200961.s003.xlsx]

## Sheet: Sheet1
S3 Table. Sequences analyzed in Fig4, S2 Fig, and S4 Fig
Figures	Sequence name	Sequence
Fig4, S2 Fig	P. micropora SL RNA gene: pmSL1 (genome)	CCGTAAACCCACAAAGGAAATTCTTTTTATATGTTGTATAAAGCCAGTTATCATCTATGTATGTCCGTAACAAGTGTTGCCTGGATAATCCGGCTTTTCTGGTATTCATCAGCACCTCTCCCTTCTCTTCGCCTTCTCTGGTGATCACCTTGTTTAGTTTCGTAAGGCCTGCTCAGGCCGCCAGAATGGACTAAGGGAAGTAAAAGTGTATTAACTTATTAGGCGAGTTACATTTTATGAAAGTTAAATTTTGTACCGTACACAATAAAAGTAAGAACAATGTAAGAAACAGATCGGAAGCTGTAAAGGAAATTTTATACAGTACACAATAAAAATAAGAACATTGTAAAAAATAGATCGGAAGGCCCACTAGACA
Fig4, S2 Fig	contig_107701 (genome)	GCATGAGGGTGTTTGGTGGGAGGCTTTCGTTGATGAATATTTTGAATGTTTGGTCTACTAGGTGTGTGCCAGTCTACTGTTTCGTGGGTGAGTGGTTGGAGTCTCTCTCTCTCTCTCTCTCCCTCTCTCAGTTCTTCTCTCTCTCTTCTATCCTTCTTTCTCTATATTTCTTATCTTTTTTGTTTCTTTCTAATATTGTTTCTCTTTTTTTTGTTTCTTTCTAAGGAGCTTAGCTGTTGAGTTTTCATCTTTTTTGTTCCTTTCTAAGGAGCTTAGCTGTTGAGTTTTCATATGACGAATAGAAGTAGAAGTGTAAATTAATGGGAAAACAGACTTCATCTTGACGGAAATTATATCCCTAACGACAAATCAAGCAGGACTACTGGAATGACTCAGCTA…
Fig4, S2 Fig	contig_14892 (genome)	AGAGAAAGAAAGAGAGATTGAAAAGTTGTGAACTGGTACATCCTCCTTTGGGTGGAAGTTGATTCTGATGAAAAGTTATGCTGACACAAGCAGTTGCCAAAAGCAGTCTACTAGACTCCTTCTCAAACTTGTGGTGGAGAATTTTAGGGTCCAGTGGCATTTTTATCGCTTCCGATCTATTTTTTTTACAGTGTTCTTATTTTTATTGAATACTGTTTTAAAATTTCCTTTTACAGCTTCCGATCTATTTCTTACAATGTTCGTACTTCTATTGTGTACGGCATAAAATTTAACTAACTCGTGTGAGTAGGTACACATTCACTTCCGTTAATTTATTCTGGCGGCCTGAGCAGGCCTTACGGACACTAGACAAGGTGATCTCTCATCCACCAGAGAAGG…
Fig4, S2 Fig	contig_156956 (genome)	CCCATCCCTTCCCTCCCTCCCTCCTTCTGTTTGTGCTTGCCTTTGTGTACTGCTGCTTTGTTGTTATTCAAAAGAAACCTGTGTTGGTGATGTCTGAACTCTGCCTGTCCCAGTCTGGTTGTCCTGTTTATACTTGCCTTTGTGTACTGTTGTTTTGTCCTTATTTTCTTTCTTTCGTCTGCTTTCCTGTCTTTCTCTCTTTTCTCTCTTTGTTTCTCTATGTTTCTTATCCTTTTTGTTTCTTTCTAATATTTCTTCTCTTTTTTGTTTCTTTCTATAGCTAGGAGGTTAGCTGTACATGTTGGGGTTTTCATATGACAAATAGAAGTAGAAGTGCAGCAAATTCATGAGAAAACAGACTTCCTCTTTACGGAAACTATATCCCTAACGAGGACTACT…
Fig4, S2 Fig	contig_189676 (genome)	CTAGAGATGTGCGTTAAATTTCGCAGTTATTATACATGTCTGGTTGCCTAATCAGGCCGTTCCACAATTCAAAGGAGATGCCAGAGGAGACAGCGAGAAGAGATAGGTGTTTTTCAATACCAGAATTATTGTGAGCAGTGTTAGCAGCGTGAAGCAAGCGGCTGAATACTAGCAAAGCCGCATTATCTACGCACCACGCGTTCTCCTTCAACATTCTAGGCAAAGTCACGATTCACATTTCAAAAATTTATGTTCTATTTATTTCCCAACCACATTTTACCTACGTACTGATGTCTGCACCCTTTTTAATTAGCTACAACTTGCGGCCTGAACAGGCCTTACCACACTCAAAAAATGATTTCTCAGCTGCCAGAGGAGACAGCGAAAAGAGAGGTGTTG…
Fig4, S2 Fig	contig_465814 (genome)	AGAGAGAGAGAGTCTGTTTGCGTCTGCCTGTTCGTGTCGTCTGTCTGTCTGTCTGTGTTTCTGTCTGTGTGTCTGTCTGTCTGTCCTCTCTGCCTGTCAGTCTGCCTGTCTGTCTATCTGTCTGCCTGAGTACTTGCCTGTCTGTCTATCTGTCTGTCTGTCTTTCCGTCTGAGTCTGTTTGTTGTCTGTTTGTGTCTCTGTCTCTCTGTCTGTGTCTGTCTGTGTCTGTGTCTGTGTGTATGTGTCTGTGTGCCTGTGTCGACTCTGTGTGTATGTGTCTGCAAAACATAAATCTTAGCTTCGCATGTTTACTCCTCCGGCAGGGCCTGCGAGGCCCTCCATTCACATCACCTGCACCGATCTATCTCCTTTATCTTTTTATTTTGGTGCTTTAGTAT…
Fig4, S2 Fig	contig_501435 (genome)	GGTACATGAATAGTCCTCGTTTGGGTGGAAGTTGATTCTGATGAAAAGTTATGCTGACACAAGCAGTTGCTGGGTACGGTTTTAAAATTTCCTTTTCCAGCTTCCGATCTATTTCTTACAAAGTTCTTACTTCTATTGTGTACGGTGTTAAACTGTTTAACTCCATGAAATGTAACTGGCGTAAGTAGTTACACATTCACTTCCGTTAATTCGTACACTAGATAAGGTGATCTCTCACCCACCAGGAGTAGGCGAGGAGAAGAGAGAGGTGTTGACGAATACCAGAAAAGCCGGATTATCCAGGCAATACTTGTGAACATATGCGGGGGGTGATAACTGCACTTATACAACATATGAAAAGAATTTCCTTTGTGGGTTTACGGAAAATCAGGTGGCACT…
Fig4, S2 Fig	contig_5081 (genome)	TAGATAGATAGATAGATAGATAGATAGATAGATAGATAGATAGAAAGATAGATAGATAGATACATGGATGGATGGATGGATTGAATAGATAGATAGATCGATACTTTTTGGTAGGAGGTCACACGCCGCGTTAGGCTGTCTGGATGATTAACATCGCCCATGTTTTTGATGGAGATGGCTGTCGACATCCACTAATCCAACCAGCAGACAAATGAGGAGAAGGAAGGAAGGAAAATAAGATCACATCGATCATCACTACCTCGATGACGATGCTGGTTTACTCACTCATACGTTTCCTCTAGATTCCATTGTTTTTATCTGAGAGAATGGATCTCTGGCCAATAGTGCCACCACCTTTTCCGTAAACCCACAATCTAAATTCTTTTCGTATGTTGTTCA…
Fig4, S2 Fig	contig_69137 (genome)	TAGGTAGGTAGGTAGGTAGGTAGGTAGGCAGACAGGTAGGTAGGTAGGTAGGTATGTAGGTACGTAGGTAGGTAGGTAGGTAGGTAGATAGGTAGGTAGGTAGGTAGGTAGGTGGATATGTAGGCAAGTAGATATACATCGTACAACGTATCTAGGCGCGGGACAATACCACTTTCATACTTTTCCCTAACACCCGTTAAATTTTACTACCTCCCATAATTGATAAAATACTCTTACTCAGTCTTAAGTTTTAATGGCCATTATTGGAATTCCACATGCTTTTTTCTGAGTAAATGAAGAAGGAGGCAGGTACCTCGCCACACTCCAGCGGTGGCGGGACAGGTGAGGAGAAAGAGGAGGGTGCTGGGTGCACGTCGCGATGACGCCGCAAGGCCGTTT…
Fig4, S2 Fig	contig_693718 (genome)	GAAAAAAAGGAAGTTTGGACGTAGCGTCAAAAAAGCGCAAAAAATACGTAAGGTGTTCGGCCCGGCGCTTTCAATAGACCCACAGGTAAAAGTCCTTTTCATTTTTGTATATAAAAAATGATAATCCCCACCGATGTCTCAACAAGTGTTGCCTGGATAATCCGGCTTTTCTGGTATTCAACAACACCTCTCTCATCTCGCTGTCTCCTCTGGCAGTGGAGAAATCACACTTCTGGATTTGTAGTAAGGCCTGTTCAGGCCACCAGTTGAAATTAATTCCACAACGTCGATTACCACATGTGAGGTTTCAGAAACCTCCATGACTGCAAAGATTCAGAGGCCTCAATGTGTTTGTATGTATCCTTGTTGGTGCACAATCGGTGGTATTCAACAACACCT…
Fig4, S2 Fig	contig_752633 (genome)	CTGTAATGCACTGTAATGCACTGTAATGCACTGTAATGCACTGTAATGCACTGTAATGCACTGTAATGCAATGTAATGCACTGTAATGCACTGTAATGCACTGTAATGTACTGTAATTTACTGTAATGTGTATGTCAATGTGTATGTATGTAGGTGTGCATGTGTCTATGCGACTTGCGTGCATGTAAGTTTCATGTATATGTGTCCGCACTCAATTTCGAGTTTTTTGTAAATAATTGGTGGATGCGGCGCTCCACGACTTGGACAGCACACGTTCCAACCAGGGAACGCTCCATGAATTTCCCAAGCTTAGAATGGAGTGCCTGGCTGCCGGAATATTTTGCCCATTTCAGAAAAATTGTGCCCGGTTGGTCTAGAAGACCCACAAGCATAGACTTT…
Fig4, S2 Fig	contig_799895 (genome)	TACATATACATGTACATGCACATATACATATACATATACATATACATATACATATACATATACATATACAAGTGTTGCCTGGATAATCCGGCTTTTCTGGTATACAACAACACCTCCCTCCTTCTCTGCCAATTCTGGCAGATAAGAAATCACAACATGATTTTGTAAGGCCTGTTCAGGCCGCCAGATCGAAATAATTAGAAATCGCTTCCCATTAATTTGTCCAATGAGAGAGTTGTTCTCTGTTTATAGTATATCACCAAAACAAATATATATAGAAAACCGACAAGATATAGTCTCATGCTGTAAATGAAGGCTTTTCTCATTGACTCCAATTTCTCATAGTCCAAAGTTGGTTCGTATTCTCGCAAATTATGTGCATCATTTGGCAGCCCTATC…
S2 Fig	contig_1001339 (genome)	GCGACCCCGTCTGCCAGCAATGTGTCTTGAGAAAAAGAAAAGTCTGGTGGAGCTTCTGCCGCGGCTGGGCTCGATACTACCTGGATAATCCGGCTTTTCTGGTACGCACAGCCTCACCCGGGGCTCGGCACTACCGAAGGCGTTCAGCT
S2 Fig	contig_10173 (genome)	CGGTTTGGTCCAATATTTGGGGCTAAATTTTGGGGTAAATATTTTTGGAATATTCTTTTTTCCTGTTTCTGCGGTACCCATCACTTATTCGCTCTGTTTGTTTGCCGTTATCTGACCGTACGGGTCGAAATGAAACAGAGTTTTTTGCCATTTCCCGTGCCACCTTCAATTCAAAAACCCACCAGTACGATTTCTTGATAGTTTTGTATATATACTTTTTGTTCCCTTATTTAGACAATAAGTGTTGCCTGGATAATCCGGCTTTTCTGGTATTGGACAACACATCTCTCCTCTTCCCGCCTATTCTGGCAGATAAGAAATCACGACATATGATTTTGTCAGGCCTGTGCAGGCCACCAGATGGAAATAGTACAAATCATTTCAATAAATCGCCTGAGA…
S2 Fig	contig_1041942 (genome)	TCTATGTATTTGCATAACCGTAACGTTAGGTGTTGGGCCGACACATTTTTCAGGAGCCGAAGCAGACCAGACACATGAATTTCACCGCAAAACCAGATCAAGATTATTCGAAACTCCCTGAGTTTTGAAAGCTCCACGGATGTTACGATCAAATTGTTAACCCTCACAGCTTAGTTTTAGTTATTTTGGTCTGGTGGCTGCCAAGCCTTACAATTTTCCAAAAAGTGATTTCTCATGCCTCAGAGTAGAGACAGAGAAGAGAAGGTGTTGTCGAATACCAGAAAAGCCGGATTATCCAGGCAACACTTGTTAATCAGGAGTGGGAAATCTTGTTTTATATATACGGAAAGACTAAATAATTGAGCTTGTGGGTGAAATTTTTAGGAGGCACCTTGTGCC…
S2 Fig	contig_1042540 (genome)	ACTTTAATAAGAGAATGCTTGCCACTAGTAGGGATAAGTGGGAAGCGTAAGAGTTAGAATGGAAATGGTATATACAAGGGGTTAAGGGTTAATATCAAGTTTTGGTCACAGTGTTGGCTGGATAATCCGGCTTTTCTGGTACGCACAGCCTCACCCGGGGCTCGGCACTACCGAAGGCGTTCAGCTG
S2 Fig	contig_1048419 (genome)	TGCCACCTGATTTTCCGTAAACCCACAGTGGAAGTTCTTTTCATATGTTGTATAAACGCAGTTATCACCCGTGCATGTCCTCAACAAGTGTTGTCTGGATAATCCGGCTTTTCTGGTATTCATCAACACCTCTCTCTTCTC
S2 Fig	contig_1124400 (genome)	TTCGGTAGTGCCGAGCCCCGGGTGAGGCTGTGCGTACCAGAAAAGCCGGATTATCCAGGCAACACTTGTAGAAATTATCGCGTTCTTTGTTTTTTTTCAAATTTCTTTTGTCTCATTCTAAAAAGTTTATCTGCCTCTACTTCATTATTTTCAATACTCAATCGTTGCA
S2 Fig	contig_115450 (genome)	CAGCTGAACGCCTTCGGTAGTGCCGAGCCCCGGGTGAGGCTGTGCGTACCAGAAAAGCCGGATTATCCAGAAGAAATTCCTGAAGGAAGTTGAAGAAGGAAAGTCAACTCCTCTCACTACGGACCTCTCATGGACTCAATCAACACAGTTTCGAGAAGATTTATTTACCAATTACTCTGGTGAATATCGTAATATTTTACTCAAAGCAGTAAAAGATAAGCAAACAAATTTGCTTCATCTACCATTGGTACCGACACTTTCAGGAGTACCTCTAAATGTAACAGCCCACGACATCTACCAGGAGTACCTGGAACCTACAGGCTCTGCAGCTCAACACGAAGCTCTCATTCCCTTAGACTTCGATCCCTGGGGCACCTGGATCTCTTTCTGGATTGGTAC…
S2 Fig	contig_1187324 (genome)	AGAAGGCGAAGAGAAGGGAGAGGTGTTGATGAATACCAGAAAAGCCGGATTATCCAGGCAACACTTGTTAAGGACATGTATGGGTGATAACTGTATTACGGAAAATCAGGTGGCACTATTGGCCAGAGATCCATTCTCCCAAGGTTGCCCAAAAGAAGGTTCGACCAAACGCATACTACTATTGTTGTCGCCTGTGATTTTTTTTTTTTTTTTTTTTTTTTTTTTTttt
S2 Fig	contig_1227462 (genome)	AACAAGTGTTGCCTGGATAATCCGGCTTTTCTGGTATTCATCAACACCTCTCCCTTCTCTTCGCCTTCTCAGGTGGATGAGAGATCAACTTGTTTAGTTTCGTAAGGCCTGCTCAGGCCGCCAGAATGAATTAATGGAAGTAAATGTGTACACATTTACGCGAGTGACATTTTATGAGTTAAATCTTAAACCATACAAAATAAAAGTAAGAACATTGTAAGAAATAGATCGGAAGCTGTAAAAGGAAATTTTAAAACCGTACAC
S2 Fig	contig_1269876 (genome)	ACGATATGAAGTTTAACTCATGAAATGCGACTCGCATAAGTAGGTACACATTCACTTCCGTTAATTCGTTCTGGCGGCCTGAGCAGGCCTTACGGACACTAGATAAGGTGATCTCTCACCCACCAGGAGTAGGCGAGGAGAATAGAGAGGTGTTGACGAATACCAGAAAAGCCGGATTATCCAGGCAACACTTGTTAACCATATGCGGGGGTGATAACTGAATTTATACAACATATGAAAAGAATTTCCTTTGTGGGTTTACGGAAAATCAGGTGGCACTATTGGCCAGAGAT
S2 Fig	contig_131977 (genome)	TCTCTCTCTCTCTCTCTCTCTCTCTCTCTCTCTCTTGCTTGCTTGACTGCGTCGGGGTGGCTTTTCTGCATCGAATCATAATAATACAATACATCACGCCACTCACGATCAATACATCACACCACTCACGATCGGCTTGAAATAGATTGCTTTTGAGAATGCAGAAAGCATTATCATTGAATAACCTAATATTATTATAGTGGCCTGGATAATCCGGCTTTTCTGGTGCCTGTGAGAGATTACGGAGCCCCTCTGATTGGAGAAATTCAAAGATTTTTGCATGGGAGGATCAGAAGGCGATGACGAGAAAACCAGCCAGCCTTCGGCAAGTACGTCTACTGCGGACAAGAACGTAGTAGCGGACGCGAAGGAAATCGCTCCGAAGGTAGATCAGCAGCA…
S2 Fig	contig_1351216 (genome)	TTCGGTAGTGCCGAGCCCCGGGTGAGGCTGTGCGTACCAGAAAAGCCGGATTATCCAGGCAACACTTGTTATTCCCTCTTCTTCTTCTTCTTCTTCTTCTTCTTCTTCTTCTTCTTCTTCTTCATCTTCTTCATCTTCATCTTCAt
S2 Fig	contig_1372838 (genome)	GTTGATGAATACCAGAAAAGCCGGATTATCCAGGCAACACTTGTTGAGGACATGCATGGGTGATAACTGCCTTTATACAACATATGAAACTGAAGAATTTCCACTGTGGGTTTACGGAAAATCAGGTGGCACTATTGGCCAGAGATCCATTCTc
S2 Fig	contig_137449 (genome)	AAGCGATTTGTAATTAGTTCGATCTGGCGGCCTGAACAGGCCTTACAAAATCATAAGTTGTGACTTCTTAACTGCCGGAATTGGCAGACAAGGAGAGAAATGTTGTTGAATACCAGAAAAGCCGGATTATCCAGGCAACACTTGTTGATCa
S2 Fig	contig_137450 (genome)	GTTAGATGAATATCTTTTTCTTCCTCCAGTTTGGTTGAAACGGCAAGAAAGGGAGTTTTTTGCCATTTCCGGTGCCACCCTTTAATTCAAAAACCCACCAGTGCGATTCTTTTATTTTTTTGTATATATAACTTGTGTGCCCCGTTTTTGATCAACAAGTGTTGCCTGGATAATCCGGCTTTTCTGGTATTCAACAACA
S2 Fig	contig_145223 (genome)	TCTTCATACATAACTCTAAACGAATCTTAGTCAGAAAAGAAATAAGTTCAAAGCGTATTATGTCGGAAACCAAGTTCCGCCATAAAAAACTGGGAGGGGGTACTGTGGACATCACCCCCCGACTTATCAGGTAAAAAATTTATATACAAGTGTTGCCTGGATAATCCGGCTTTTCTGGTACGCACAGCCTCACCCGGGGCTCGGCACTACCGAA
S2 Fig	contig_146898 (genome)	AACTTGTGTGCCCCGTTTTTGATCAACAAGTGTTGCCTGGATAATCCGGCTTTTCTGGTATTCAACAACACCTCTCTCCTTCTCTGCCAGTTCCGGCAGCTAAGAAGTCACAACTTATGATTTTGTAAGGCCTGTTCAGGCCGCCAGATCGAACTAATTACAAATCGCTT
S2 Fig	contig_147303 (genome)	GAGGGAGGGAGAGAAAGAGAGAGAGAGAGAGAGAGAGAGAGAAAGAGAGTAGGACAATAACAAAAAAGGGAGCACACTCTGAGCAAAAACGGTGAAACGAAGAACTTCTCTTAGCAAAAACGGTGAAACGAAGAACTTCAGACGAACAATAGTCTACAGGGCCCAGTGAAGAGCAGAGCAAAGCGGTGACAGGAAAACCCTAAGCGAACCAGAAAAGCCGGATTATCCAGGCAACATTTTTTTCTTCTATTTATTGAAAACCTGATTCAAAAAATGCGATTTGTTTGTTGTTGTTGTGGGGGTGGTGGTGGTTGTTGTTGATGATGCTGATGATGACGACGACGA
S2 Fig	contig_158119 (genome)	TAAACCTACAGTGGAAGTTCTTTTCATATGTTGTATAAAGGCAGTTATCACCCATACATGTTCTCAACAAATGTTGCCTGGATAATCCGGCTTTTCTGGTATTCATCAACACCTCTCTCTTCTCTTTGCCTGCTCTGGTGA
S2 Fig	contig_220730 (genome)	ATAATATATATATATATATTAAAAAAATAAATAAATAAAAAAATAAAAAAAAAGTGTTGGCTGGATAATCCGGCTTTTCTGGTATTCCCAGCAGACGTGAGCCTCGTATCTATGATCACGAGCATCGGCGCATTGATCTTGTCATTTACTCTTCCCGTGCCCCTGATATTGATGTTGTCCAGGTTGACACCGATGTTTCCCTTGTAACCCCATACAGCGTACTTATGTTGATAGATCTTTATCTGATCCTTTCTATGCTGTGCGTGCTAGGAAACGCTCTAAGCAATCCAAGCATGGCTCTAATCCTCCGACTAAAGGCATTACGTTTATCCCTTTTGCTCTCACCTCATTTGGTGTTCTAGGTCAACGGGGATCTGAGTTTGCAGATTTTCTAGATGA…
S2 Fig	contig_229511 (genome)	TCTCTGGCCAATAGTGCCACCTGATTTTCCGTAAACCCACAGTGGAAATTCTTTTCATATGTTGTATAAATGCAGTTATCACCCTTGCATATTCTTGACAAGTGTTGCCTGGATAATCCGGCTTTTCTGGTATTCATCAACACCTCTCTCTGCTCTTCGCCTTCTCTGGTGAATGAGA
S2 Fig	contig_266571 (genome)	TGTGCGTACCAGAAAAGCCGGATTATCCAGACAACACTTGAAAAAGTAATAGTCAAGGGAACTTGAAGAAAAGAGAGAAAGAGGGGAACAACTTCAATTGAGCATTGTATCATAGTAACCCGGCTGCCGGTTCTTTAGTAGTATTAATGAAGTAATTATTAAAAGTCCTCGGCATGACGCTAAACTGCATTGGTCCGAGGCTCTGCATGACCTTAAACTGTGATAGTTTTTTTTTTTACACTTCATGTTTTCTTTTCAAGTGTATCTCTTGATACCAGGCTCTTCCATTTTATTAATATCTTTTCTGCTTCCCACTCAGCTCTCGAGTGGCAAGTTGTCTTAATTAAAACAGTGCTTGCGTAAAAAAAGTCCTTCCAAGACAAGTGGAAAATGACTACT…
S2 Fig	contig_268470 (genome)	GCCTTACGAAACTTGACACAGTGATCTCTCATTCACCAGAGAAGGCGAAAGAGAAGAAAGAGGTGTTGATGGAATACCAGAAAAGCCGGATTATCCAGGCAACACTTGTTGAGATCAGGGGTGGTGATAACTGCGTTTGTACAAAATATAAAAAGAATTTAGATTGTGGGTTCCCGGAAAACTAGGTGGCACTATTGGTCAGAGATCCATTCTTTCATGCGTTAGACTAAGCAAAACACCACCACGCGGATTATGTATGTATGTATGTATGTATGTATGTATGTATGTATGTATGTGTAGTATATGTGTAGTATGTATGTATAGTATGTATGTATGTATGTATGTATGCATGTATGTATGCATGTATGTATGTATGTATGTATATATGTATGCATGTAT…
S2 Fig	contig_297242 (genome)	AATTTTGGGGTAAATATTTTTGGAATATTCTTTTTTCCTGTTTCTGCGGTACCCATCACTTATTTCGCTCTGTTTGTTTGCCGTTATCTGACCGTCGAAATGAAACATGCCACCTTCATTCAAAAACCCACCAGTACGATTTCTTGATACTTTTGCATATATACTTTTTGTTCCCTCATCTAGAAAACAAGTATTGCCTGGATAATCCGGCTTTTCTGGTATTGGACAACACATCTCTTCTCTTCCCTCTCTTCCCGCCTATTCTGGCAGATAAGAAATCACGACATATGATTTTGTAAGGCATGTGCAGGCCACCAGATGGAAATAGTCCGTGCAACTAATCTGCTCACCCGTTTTGGGATTGTTGTAAAAATTTTGTGTAATACTGCTCTCCACTCT…
S2 Fig	contig_350104 (genome)	GCGCCGTTTCACGCTACAGGGTCCCCAGCTGAACGCCTTCGGTAGTGCCGAGCCCCGGGTGAGGCTGTGCCTACCAGAAAAGCCGGATTATCCAGGCAACACTTGCTTGGGCCATGCCACAGGACAGGGCTGCACAAATTCGTGCACTGAATTACCTCTCAGAAGCTGAACGGCt
S2 Fig	contig_368054 (genome)	TCACTTCCGTTAATTCATTCTGGCGGCCTGACCAGGCCTTACGAAACTAAACAAGGTGATCTCTCATTCATCAGAGCAGGCAAAGAGAAGAGAGAGGTGTTGATGAGTACCAGAAAAGCCGGATTATCCAGGCAACACTTGTTGAGAACATGTATGGGTGATAACTGCCTTTATACA
S2 Fig	contig_402932 (genome)	CCATTCGCGACGTGAATGCTGCCATCGAGAAGCGTGAAACCGAAAAAATCAACAAACACGCGGAAGGATGCAAATTCATCGCCTTTGTCATGTCTAGCTTAGGTGGATTTGGAACGCATGCTCAAGTCTTTATGAGGAACATTGGTGAGCAGGCAGCATTCTATATGCCATCGATCTACACTCCGCCATCAACTCAGGAAGTCCAACTGCCTACATCCGCACAGACTCTCACAGCACAAGAGACGAGCTATCAGCCTCACTGCCTCTGCTTTCCCATACAGGGAATCGCGTCGATTTGAGTAATTAGCTTTTAGATAGTTTAGATTATGAGCACTCTGACTGGGACTATTAATATTTATGAATTAGCTTCTACTATTTGTACAACGTTTTAGTATCATT…
S2 Fig	contig_403519 (genome)	CCCCCCCCCCCCGGGAGCAGGAGCAGGAGGAGGAGTGTTGTTACTTGTTTTGAAGCTGGTGATAAATGATGGCAATCGTGGCGAGCGATGCGAATAATGATAATCCTGGTGATGAGGATAGGGTGATGACGAGAATAAAGTACCATGAGAAGCCACGCGATAATAAACGAAGCGACGATCAGAATGGCCACGTAAAGGGTGATGAACAGGCGAACAATGAACATTTGTTTGGGCTGCGGTGTCGCATTCGGGATGCTTTTCTTTTCGTACTTCGTTTCACTCGTTTTAGGCATGGCGCAGTGTACGAGTATGGGTCTGCCGGTGCAGGTGCAGGAAATGTTTTCAATTTCGAGAGACCTGAAGAGCCCATAATTCCCCATTCAATTGCCACCAGCCAGA…
S2 Fig	contig_415730 (genome)	GAGAATGGATCTCTGGCCAATAGTGCCACCTGATTTTCCGTAAACCCACAGTGGAAATTCTTCAGTTTCACATGTTGTATAAAGGCAGTTATCACCCATGCATGTCCTCAACAAGTGTTGTCTGGATAATCCGGCTTTTCTGGTATTCATCAACACCTCTCTCTTCTC
S2 Fig	contig_430033 (genome)	AGCCCAAGCCTGGCAACCTCATAGACATGCAGCCTCAAGCTAGTCGAGCCAAACCACTCCGCACCCCAACACCCTCATAGACCAGAAGAAACTCCACAAGCCATAAACATACAGTTGAGCCAAGCAAGAACAAGCCCAAACCAGAAAAGCCGGATTATCCAGGCAACACTTAGAATTTTAATCATTAGTGTGTTGAACTTGTAGTAAACTCAATAATAAAATGAGACAGAGTAGAA
S2 Fig	contig_439139 (genome)	CACCGAATATATTAATGACAACCCACAAGTGAAATTTGTCGATTTTTAGAAATACGCAAGAGATGTATACCCTTCAATTGCGTCAGTAGTGTTGCCTGGATAATCCGGCTTTTCTGGTATGACAACACCTCTCCCTTCTCTCCGCATATTCTTGCAGGGTGAGAAATCGTTTCTAAGGATTTTGTAAGGCCTGCTGAGGCCACCAGAATAAATTACACCGAAATCTAGGCTACGAATCGGTACCGCGTGCGTGGTATAGCCAAACAGTTCTCTATCTTTCTAACTCGAACAAAAATTTTTTTTTTCAAATACGTACACATGTATGACTATGTCACAATACATCAATTACCTACATGACATTTCCATTACTTAAGTACTGACATGACATACATTACATAC…
S2 Fig	contig_440317 (genome)	CACCTGATTTTCCGTAAACCCACAAAGGAAATTCTTTTTATATGTTGTATAAATCCAGTTATCACCCATGCTTGTCCGTAACAAGTGTTGCCTGGATAATCCGGCTTTTCTGGTATTCATCAGCACCCCTCCTTCTCTTCGCCTTCTCTGGTGGATGAGAGAGCACCTTTAGTTTCGTAAGGCCTGCTCAGGCCGCTAGAAAGGACTAAGGGAAGCAAGTGTACTAACTTATTAGGCGAGTTACATTTTATGAGAGTTAAATTTTGTACCGTAc
S2 Fig	contig_481820 (genome)	CACACACACACACACACGCGCGCGCGCGCGCGCGCTCTTAGACAGTGGATGCAAGTACTGAATGGAACCTGCAAGCTCTGCTCCACGAACAACAGGACCAAACTCGACACGAGACATTACCAGAAGCTTCGAAGCAGAAAATACCGCCCTGCTTTCTTCGCCACTGGACCCTCTGCGACATGAACCTTTCCGTCTGCTCCGTTTTCACTAGAAGTGGTCGTCGTCGACAACGCGTCGTAAGACTGACGTAATAATTTCAGGAATAGCGATATCAATTCTGGTCACAGGACCTAGGAGTCTGGCCTCACGGAGAACCTCAAGCTCAATGAAAGTGTGCACAGAATCCAGGATTCACTCTGTCACTGAGTGTTGTGCCACAAAACTGCTCAACGGCGATGC…
S2 Fig	contig_483453 (genome)	ATCACAGGCGACAACAATAGTAGTATGCGTTTGGTCGAAACTTCTTTGGGCAACCTGGGAGAATGGATTTCTGGCCAATAGTGCCACCTGATTTTCCGTAAACACAAAGGAAATTCTTTTCATATGTTGTATAAATACAGTTATCACCCATGCGCGTCCGTAACAAGTGTTGCCTGGATAATCCGGCTTTTCTGGTATTCATCAACACCTCTCCCTTCTCTTCGCCTTCT
S2 Fig	contig_554813 (genome)	GGTCGGACTCTTATAAAAACACCATATTTTATGGTCAAACCACCCATTTTTTTGTTCCTCGCGGACTTGGCTGGTTTGCAATTATTTCGATCTGGCGGCCTGAACAGGCCTTACTAAATCATCAGTCTTGATGTCTTACCTGCCAGAACAGGCGGAAAGAAGAGAGAGAGTTGTCGAATACCAGAAAAGCCGGATTATCCAGGCAACACTTATTGGCTGTCGTGGGAAACCAAAATTTTATATACAAAAGTATCAAAAAATCGCACTGGTGGGTTTTTGAATTCAAGGGTGGCACCGCGGCCGGAAATGGCAAAAAGCTCTCTTTCTTCCGTTTCATTTCGACCTGAAATTTGTCAGTTTTGTCCATCGCGTATCCGCATACCAGCTATTCTAAGCTAG…
S2 Fig	contig_574740 (genome)	GTACGGTATAAAATTCAACTCATAAAATGTAACTCGCGTAAGCAGCTACACATTTACTTCCGTTAATTCATTCTGGCTGCCTGACCAGGCCTTACGAAATTAAACAAAGTGATCTCTCATTCACCAGAGAGGGCGAAGAGAAGAGAGAGGTGTTGATGAATACCAGAAAAGCCGGATTATCCAGGCAACACTTGTTGAGGA
S2 Fig	contig_574741 (genome)	TCTCTGGCCAATAGTGCCACCTGATTTTCCGTAAACCCACAGTGGAAATTCTTTTCATATGTTGTATAAAAGCAGTTATCACCCATGCATGTCCTCAACAAGTGTTGCCTGGATAATCCGGCTTTTCTGGTATTCATCAAC
S2 Fig	contig_575336 (genome)	TTGCCTGGATAATCCGGCTTTTCTGGTATTCATCAACACCTCTCCCTTCTCTTCGCCTTCTCTGGTGGATAAGAGATCACCTTGTTTAGTTTCGTAAGGCCTGCTCAGGCCGCCAGAATGAACTAAGGGAAGTAAATGTGTACTAACTTATTAGGCGAGTTACATTTTATGAGAGTTAAATTTTGTACCGTACACAATAATAGTAAG
S2 Fig	contig_594327 (genome)	AAGCCGTGGTACAGTTGAGGTACTCTTCCCACCGTCTGTGTTATGAGATCTCAAGTTATGCCCCTAGATCTGTAGATCCACATCAGTCCAACCAGAAAAGCCGGATTATCCAGGCAACACTTGTTAGGGTCAGGGTTCACTCAAAGTGGACCGGCCTGATGTATAGGTGGTGGGTTTTTTTTTACGTGGTTGCTATTAATACTCAGTTGAGAGGAGGGGGGTGTGAAATAATTTAGACTTAGCTCAAAAAAAAGTGCAGTATTTCACACACACCCCCTGTGAATTTTCATCTTATGTTACTGTACCGTTTTTTTCTTCTCGACACATTTTACTTGGCGGACCAGAAAAACAGCTTAAGCAGTGACTAAACATCGTGACACTCAGCCTGATGATATACAC…
S2 Fig	contig_603042 (genome)	CAAGTGCAATTCGTCAAAAATTTAGTATATAAGAACCTTTCATGCACATACGCTTGTACCAAGTGTTGCCTGGATAATCCGGCTTTTCTGGTATTCAACAACACCTTCTCTCTTGTCCTCTTTGACCATGAGAAATCCCCAATCGTCATGTAGTAAGGTCTGTTCAGGCCGACAGATTCAGATAATTGAAATACATAACAATGAAAATATAGTACTGCACCATTTac
S2 Fig	contig_688151 (genome)	CACACACACACAGACAGTGCGTAAGTGGAATCAAAAAGTATTTTTTGACTGTTTTGTGTGTGGGAAAGAAAATAGAAAAGTGTTTGGTGAAAAGAAAATAGCGCAAGGAACTACAATGCAAAAAAAACTTGAGTTAGAGATAACCTTTTTTGGAGGCAAAAAATAAAAGAAATAAAAAATTACTGCAGTAATATTTTCCAAGTCCAAACCCGCCGATGAACTTCATGGGCAGTGGCTCTTCATATTTCCGACTATATATCCCTAAAAAAAAACCAATATTTTCCACAGCCGGATTTGGGTGCCTTAGCGAATACTTTTCAAAAGAAAAATTACCTTACTACTGTCCGTTTCTGTCCGTTTCTCCCTCTCAAGATATAACTATTTTCGATACACGGCGGA…
S2 Fig	contig_735289 (genome)	GTGTATGTAAGTATGTATGTATGTACGTATGCATGTATGTATGCATGCATGTATGTATGTATGTATGTATTTATGCATGTACAAGTGTTGCCTGGATAATCCGGCTTTTCTGGTACGCACAGCCTCACCCGGGGCTCGGCACTACCGAA
S2 Fig	contig_814809 (genome)	CCTTCGGTAGTGCCGAGCCCCGGGTGAGGCTGTGCGTACCAGAAAAGCCGGATTATCCAGGCAACACTTGAAAGAACAAAGCAGTAGCCTATTCAAAGAATATATAAAGACATTCTTGAAAGTAAAACAAGAATCCAGCGGATATCCCGCGGGATGTAATACGGAAGCAGAAA
S2 Fig	contig_837734 (genome)	TACATACATACAAATACATACAAATACATACATACATACATACATACATACATACATACATACATACATAATCCGCGTCGTGGTGTTTTGCTTAGTCTAACGCATGAAAGAATGGATCTCTGGCCAATAGTGCCACCTAGTTTTCCGGGAACTCACAATCTAAATTCTTTTTATATTTTGTACAAACGCAGTTATCACCACTCCTGATCTCAACAAGTGTTGCCTGGATAATCCGGCTTTTCTGGTATTCAATCAACACCTCTTTCTTCTCTTTCGCCTTCTCTGGTGAATGAGAGATCACTGTGTCAAGTTTCGTAAGGc
S2 Fig	contig_867138 (genome)	ATTTGTAACAGTGCTCCTCAACACTTTTCCTGTTTGAGGTTTCAAGTGGTAGTTGTTTCACTGAATTTTTCCTTTTCCCCAAAGCATTTTTTCCGTGTTGCCTTGGATAATCCGGCTTTTCTGGTACGCACAGCCTCACCCGGGGCTCGGCACTACCGAAGGCGTTCAGCTGG
S2 Fig	contig_870561 (genome)	AGTTGTGAGCTTGCTAAGTTGAACTTCTCGCAAAACTAGTGCAAAGTATTAATACTTGAAATATGCGGCTAAAAGAAATAAGAAGAAGAGTGTTGCCTGGATAATCCGGCTTTTCTGGTACGCACAGCCTCACCCGGGGCTCGGCACTACCGAAGGCG
S2 Fig	contig_877615 (genome)	AAAAAAAAAAAAAAAAAAAAAATCACGGGCGACAACAATAGTAGATGCGTTTTGGTCGAAACTTCTTTAGAATGGATCTCTGGCCAATAGTGCCACCTGATTTTGCGTAAACCCACAAAGGAAATTCTTTTCATATGTTGTATAAATCCAGTTATCACCCCCCACATGTGGTTAACAAGTGTTGCCTGGATAATCCGGCTTTTCTGGTATTCGTCAACACCTCTCCCTTCTCTTCGCCTTCTCTGGTGGATGAGAGATCACCTTGTc
S2 Fig	contig_953958 (genome)	CATATTGATAGAAAGCGATTTGTAATTAGTTCGATCTGGCGGCCTGAACAGGCCTTACAAAATCATAAGTGACTTCTTAGCTGCCGGAACTGGCAGACAAGGAGAGAAATGTTGTTGAATACCAGAAAAGCCGGATTATCCAGGCAACACTTGTTGATCA
S2 Fig	contig_969557 (genome)	CTGAACGCCTTCGGTAGTGCCGAGCCCCGGGTGAGGCTGTGCGTACCAGAAAAGCCGGATTATCCAGGCATCTAGACCAAACCCCCTTCTTGCATCTTTTGCTACAAATAAGTAATACTATCACCAGCAGGTCGAAGAAAGAGATAGACTGAAACATAACCGATTTATCTTTGCTCTCTTAATTCAGTCCTG
S2 Fig	contig_969589 (genome)	ACTGAAGTGAAGAAGAGGGGGTTAGATTTTGTAGGCCAGGTGAAGACTGCGCATTCAGGGTTTCCCAAAACGCTTTTGTTGAGTCAGAGGGGTCCTGAGAAAGGCGATTTAGCTTCAGCCACATTACAAGTGTTGCCTGGATAATCCGGCTTTTCTGGTACGCACAGCCTCACCCGGGGCTCGGCACTACCGAA
S4 Fig	Serine/ threonine kinase gene's cDNA contig (Premature mRNA)	ACTCTCTTCATTTCGGAAACTGACTCTCGCCAAATTTCTCAGCTTACACATTTGCGACAGCAAAAAATCCGCGACAAACTTTTTTTTTCTTTCTTTCTTTCTCCAGATTTCCCACCCTTCCACAGCTCTCTACTATCTATCTAAGTTTCCATACACTACTCAGAACAAGCAGGGTTGGGAAGAACTTTGGGACGAGTCTGGGACGCAGTGTATTTTATCGTCGCTGACTTACAGACTGGGAGACCGAGAAACGAATTCACCGATCGCTGCGAATGGATTTCCCAAAACCTTTTTGGTTTTTCTGCAACAGGATCCGAACGGTTTGGGTAACTTTGACCGTGCTGTCTGCGTAGGTTCTAAACTGCCGCGGGTGCAGGTGGCACCTGCCGTGATTTTTTC…
S4 Fig	Serine/ threonine kinase gene's cDNA contig (SL trans-spliced mRNA)	CTGGATAATCCGGCTTTTCTGGTAGAGGAGATAGGCTAAATGCCTCTCAGTACAGACCGGCTGCGTACTGGATGAAGCACTTTGATACGGGCGGGCTGGATCGAGCGGACCTGTCCTGGGATATGTACCAAGACATCAAGCAGCTAAATACGCAGGGTTGTCGCCACCGAGTCTATGCAGCGGTACGAGAAAAGGTAAACGAGTAGCTTTGAAGATGTTCATGGTGGATGCTAAAGAAAGGAGCAAGCTGCTGAAAGAGGCCAGACTGCTACAAAGAGTCGGCTCTCATCCGCATGTGACCAGAGTCAATCTCACGTTCTGGGACCCCAAGAAGGAGGCGTTGTTCCTGGAAATGCCCTTCTACGGCCGGGGCAACTTAGCCCAATGGAGCACCAGCAA…
